# Supplementary material for: Twist1 Is a TNF-Inducible Inhibitor of Clock Mediated Activation of Period Genes
Source: PLoS One. 2015 Sep 11;10(9):e0137229. doi: 10.1371/journal.pone.0137229 (PMC4567340; doi:10.1371/journal.pone.0137229)
Supplement: S1 Dataset — (XLSX) [file pone.0137229.s001.xlsx]

## Sheet: Sheet1
Figure1
A
untreated	0.1	1	10	0.1	1	10
1	1.3	1.97	4.5	0.78	1.9	3.2
1	1	2.13	3.2	0.9	2.1	2.6
1	0.9	2.25	5.12	1.18	1.84	3.18
B
untreated	0.1	1	10	0.1	1	10
1	1.13	1.44	2.23	1.05	1.66	2.08
1	0.78	1.32	2.67	0.87	1.32	1.98
1	1.08	1.39	2.72	1.12	1.46	2.22
C
untreated			TNF			IL-1b			TGFb2
1	1	1	4.47	5.32	5.65	4.51	3.84	4.23	1.33	1.04	0.97
