# Supplementary material for: Twist1 Is a TNF-Inducible Inhibitor of Clock Mediated Activation of Period Genes
Source: PLoS One. 2015 Sep 11;10(9):e0137229. doi: 10.1371/journal.pone.0137229 (PMC4567340; doi:10.1371/journal.pone.0137229)
Supplement: S2 Dataset — (XLSX) [file pone.0137229.s002.xlsx]

## Sheet: Sheet1
Figure 2
A
untreated			TNF			IL-1b			TGFb
1	1	1	0.2	0.25	0.3	0.4	0.55	0.49	0.36	0.42	0.49
1	1	1	0.6	0.55	0.71	0.5	0.55	0.47	0.55	0.65	0.48
1	1	1	0.7	0.77	0.68	0.79	0.7	0.68	0.66	0.5	0.53
1	1	1	0.5	0.55	0.6	0.45	0.55	0.59	0.55	0.61	0.5
1	1	1	4.33	5.87	6.21	3.57	3.97	4.03	1.13	1	1.27
B
untreated			siTwist1			siTwist1+TNF			siTwist1+IL-1b			siTwist1+TGFb2
1	1	1	1.1	1.09	1	0.97	0.76	0.8	1.08	1.14	0.96	0.45	0.43	0.4
1	1	1	0.85	0.91	0.82	0.8	0.76	0.72	0.94	0.99	1.16	0.59	0.61	0.58
1	1	1	0.9	1.08	1.1	0.88	1	0.82	1.1	1	0.89	0.48	0.49	0.51
1	1	1	12.33	10.26	12	6.12	5.88	6	1.08	1.06	0.89	0.62	0.64	0.58
1	1	1	0.12	0.18	0.16	0.22	0.28	0.2	0.13	0.23	0.2	0.22	0.1	0.29
untreated			siTwist1			siTwist1+TNF			siTwist1+IL-1b			siTwist1+TGFb2
1	1	1	1.1	1.21	1	0.98	0.87	1.04	1.03	1.13	0.97	0.45	0.46	0.43
1	1	1	0.93	1.13	0.98	1.55	1.34	1.19	2.13	1.88	1.82	0.55	0.65	0.52
1	1	1	0.61	0.89	1.21	0.46	0.98	0.88	0.91	0.87	1.21	0.61	0.46	0.52
1	1	1	0.93	1.32	1.14	0.69	0.61	1.17	1.24	1.16	1.2	0.52	0.54	0.45
1	1	1	0.3	0.25	0.21	0.34	0.44	0.2	0.46	0.3	0.28	0.22	0.28	0.4
C
untreated			TNF			siTwist1			siTwist1+TNF
1	1	1	0.6	0.6	0.6	1	1	1	0.9	0.9	0.9
1	1	1	0.5	0.5	0.5	0.8	0.8	0.8	1	1	1
1	1	1	0.7	0.7	0.7	1	1	1	1	1	1
1	1	1	0.5	0.5	0.5	1	1	1	0.9	0.9	0.9
1	1	1	2.3	2.3	2.3	0.1	0.1	0.1	0.1	0.1	0.1
