# Supplementary material for: Twist1 Is a TNF-Inducible Inhibitor of Clock Mediated Activation of Period Genes
Source: PLoS One. 2015 Sep 11;10(9):e0137229. doi: 10.1371/journal.pone.0137229 (PMC4567340; doi:10.1371/journal.pone.0137229)
Supplement: S3 Dataset — (XLSX) [file pone.0137229.s003.xlsx]

## Sheet: Sheet1
Figure 4
A
untreated			+TNF			Twist1 overexpression
1	1	1	1	1	1	1	1	1
0.42	0.36	0.48	0.42	0.39	0.4	0.33	0.32	0.39
0.41	0.4	0.39	0.23	0.21	0.29	0.23	0.19	0.31
0.6	0.67	0.62	0.24	0.2	0.28	0.15	0.22	0.19
0.51	0.56	0.59	0.12	0.1	0.15	0.1	0.11	0.14
0.61	0.62	0.59	0.25	0.2	0.29	0.22	0.2	0.19
0.92	0.82	0.96	0.52	0.55	0.5	0.33	0.25	0.22
1.93	1.87	1.9	0.72	0.69	0.77	0.31	0.24	0.21
2.5	2.81	2.66	0.9	1.1	0.98	0.29	0.28	0.23
B
untreated			+TNF			Twist1 overexpression
1	1	1	1	1	1	1	1	1
1.26	1.33	1.42	3.31	3.52	3.59	4.22	4.55	4.23
1.1	1.05	1.23	3.4	3.34	3.38	4.4	4.26	4.6
0.98	1.04	1.12	2.62	2.39	2.6	3.99	3.97	4
1.43	1.3	1.35	2.45	2.22	2.41	3.87	3.88	3.85
1.13	1.22	1.15	2.36	2.48	2.4	3.89	4	4.12
1.2	1.04	1.11	2.25	2.32	2.49	3.87	3.92	3.97
1.33	1.16	1.4	1.91	1.88	2.06	3.78	3.77	3.74
1.82	1.65	1.53	1.39	1.27	1.1	3.39	3.35	3.3
C
untreated			Twist1 overexpression
1	1	1	0.39	0.3	0.37
1	1	1	0.5	0.45	0.51
1	1	1	0.61	0.61	0.68
1	1	1	0.42	0.4	0.51
1	1	1	4.12	4.62	5
1	1	1	0.97	1.12	1.19
