# Supplementary material for: Twist1 Is a TNF-Inducible Inhibitor of Clock Mediated Activation of Period Genes
Source: PLoS One. 2015 Sep 11;10(9):e0137229. doi: 10.1371/journal.pone.0137229 (PMC4567340; doi:10.1371/journal.pone.0137229)
Supplement: S4 Dataset — (XLSX) [file pone.0137229.s004.xlsx]

## Sheet: Sheet1
Figure4
A
untreated			TNF			IL-1b			TGFb2
1	1	1	2.53	2.13	3.19	3.22	3.49	4	1.42	1.22	1.19
B
untreated			Twist2 overexpression
1	1	1	0.86	0.71	0.9
1	1	1	1.04	0.77	1.13
1	1	1	0.91	1.15	0.81
1	1	1	1.05	0.88	0.9
1	1	1	1.02	1.1	0.92
1	1	1	1.66	1.52	2.32
