# Supplementary material for: Twist1 Is a TNF-Inducible Inhibitor of Clock Mediated Activation of Period Genes
Source: PLoS One. 2015 Sep 11;10(9):e0137229. doi: 10.1371/journal.pone.0137229 (PMC4567340; doi:10.1371/journal.pone.0137229)
Supplement: S5 Dataset — (XLSX) [file pone.0137229.s005.xlsx]

## Sheet: Sheet1
Figure 5
Dbp E-box
neg. control	pos. control	E-box	E-box mut	+TNF	siTwist1	siTwist1+TNF	+Twist1	+Twist2
14.34	100	124.13	84.05	24.21	100	97.33	36.88	83.56
19.46	101	120.07	86.11	32.1	105.22	100.04	34.89	95.55
12.55	99	125.32	88.44	33.98	97.85	95.12	28.88	61.22
11.09	100	128	84	44.67	104.33	99.65	45.66	98.11
16	101	140.56	92.56	45.78	94.44	99.54	32.11	87.23
10.56	99	161.87	93.76	39.45	100	94.23	48.89	55.97
15.65	100	125.66	84.99	44.41	99.91	42.56	35	66.5
13.87	101	144.33	80.56	42.1	105.66	49.33	45.33	76.32
23.33	99	122.71	88.45	41.88	101.22	45.66	42.98	96.65
Per1 E-box
neg. control	pos. control	E-box	E-box mut	+TNF	+siTwist1	+siTwist1+TNF	+Twist1	+Twist2
14.34	100	166.32	84	34.21	111	101.44	36.22	92.99
12.55	101	168.21	88.56	32.1	115.03	99.44	34.89	86.41
18.22	99	162.14	81.44	43.77	107.55	85.12	38.88	59.66
10.02	100	168.12	94	40.16	115.91	109.73	46.43	88.29
15.22	101	170.55	82.56	42	110.595	99.54	44.69	76.55
18.65	99	161.87	81.45	43.98	100.66	95.15	48.89	90.91
15.65	100	155.66	84	43.67	111.32	42.56	46.43	93.43
18.87	101	154.33	92.56	50	116.43	46.33	44.69	81.98
23.33	99	162.71	91.45	44.87	112.01	45.66	48.89	64.99
