# Supplementary material for: Twist1 Is a TNF-Inducible Inhibitor of Clock Mediated Activation of Period Genes
Source: PLoS One. 2015 Sep 11;10(9):e0137229. doi: 10.1371/journal.pone.0137229 (PMC4567340; doi:10.1371/journal.pone.0137229)
Supplement: S6 Dataset — (XLSX) [file pone.0137229.s006.xlsx]

## Sheet: Sheet1
Figure 6
A
TWIST1 untreated	CLOCK untreated	TWIST1(+TNF)	CLOCK(+TNF)	TWIST1(+TNF+siTwist1)	CLOCK(+TNF+siTwist1)	IgG
6	257	107	34	22	222	1
4	232	132	16	16	213	1
8	241	122	21	30	198	1
B
TWIST1 untreated	CLOCK untreated	TWIST1(+TNF)	CLOCK(+TNF)	TWIST1(+TNF+siTwist1)	CLOCK(+TNF+siTwist1)	IgG
4	110	59	8	19	86	1
3	123	73	5	27	75	1
5	107	61	11	22	81	1
